# Supplementary material for: A sibling species of Platythyrea clypeata Forel, 1911 in southeast Asia (Hymenoptera, Formicidae, Ponerinae)
Source: Zookeys. 2018 Jan 16;(729):87–102. doi: 10.3897/zookeys.729.21378 (PMC5799728; doi:10.3897/zookeys.729.21378)
Supplement: XML Treatment for Platythyrea clypeata [file zookeys.729.21378-treatment2.xml]

<!DOCTYPE tp:taxon-treatment
  PUBLIC "-//TaxonX//DTD Taxonomic Treatment Publishing DTD v0 20100105//EN" "tax-treatment-NSO.dtd">
<tp:taxon-treatment xmlns:tp="http://www.plazi.org/taxpub"><tp:treatment-meta><kwd-group><label>Taxon classification</label><kwd><named-content xmlns:xlink="http://www.w3.org/1999/xlink" content-type="kingdom">Animalia</named-content></kwd><kwd><named-content xmlns:xlink="http://www.w3.org/1999/xlink" content-type="order">Hymenoptera</named-content></kwd><kwd><named-content xmlns:xlink="http://www.w3.org/1999/xlink" content-type="family">Formicidae</named-content></kwd></kwd-group><mixed-citation publication-type="journal"><person-group><name><surname>Phengsi</surname><given-names>Natthaporn</given-names></name><name><surname>Jaitrong</surname><given-names>Weeyawat</given-names></name><name><surname>Ruangsittichai</surname><given-names>Jiraporn</given-names></name><name><surname>Salinee Khachonpisitsak</surname><given-names/></name></person-group><article-title>A sibling species of <italic><tp:taxon-name><tp:taxon-name-part taxon-name-part-type="genus" reg="Platythyrea">Platythyrea</tp:taxon-name-part> <tp:taxon-name-part taxon-name-part-type="species" reg="clypeata">clypeata</tp:taxon-name-part></tp:taxon-name></italic> Forel, 1911 in southeast Asia (<tp:taxon-name><tp:taxon-name-part taxon-name-part-type="order">Hymenoptera</tp:taxon-name-part></tp:taxon-name>, <tp:taxon-name><tp:taxon-name-part taxon-name-part-type="family">Formicidae</tp:taxon-name-part></tp:taxon-name>, <tp:taxon-name><tp:taxon-name-part taxon-name-part-type="subfamily">Ponerinae</tp:taxon-name-part></tp:taxon-name>)</article-title><source>Zookeys</source><day>16</day><month>1</month><year>2018</year><volume>2018</volume><issue>729</issue><fpage>87</fpage><lpage>102</lpage><pub-id pub-id-type="doi">10.3897/zookeys.729.21378</pub-id></mixed-citation></tp:treatment-meta><tp:nomenclature><tp:taxon-name>
            <tp:taxon-name-part taxon-name-part-type="genus" reg="Platythyrea">Platythyrea</tp:taxon-name-part>
            <tp:taxon-name-part taxon-name-part-type="species" reg="clypeata">clypeata</tp:taxon-name-part>
          </tp:taxon-name><tp:taxon-authority>Forel, 1911</tp:taxon-authority><xref ref-type="fig" rid="F2">Figs 2</xref><xref ref-type="fig" rid="F3">, 3</xref><xref ref-type="fig" rid="F5">, 5A1-A3</xref><!--PageBreak--><tp:nomenclature-citation-list><tp:nomenclature-citation><tp:taxon-name>
                <tp:taxon-name-part taxon-name-part-type="genus" reg="Platythyrea">Platythyrea</tp:taxon-name-part> <tp:taxon-name-part taxon-name-part-type="species" reg="clypeata">clypeata</tp:taxon-name-part></tp:taxon-name><comment>Forel, 1911: 378; <xref ref-type="bibr" rid="B6">Brown 1975</xref>: 50; <xref ref-type="bibr" rid="B4">Bolton 1995</xref>: 336; <xref ref-type="bibr" rid="B21">Xu and Zeng 2000</xref>: 214; <xref ref-type="bibr" rid="B19">Schmidt and Shattuck 2014</xref>: 51. Senior synonym of <tp:taxon-name><tp:taxon-name-part taxon-name-part-type="genus" reg="Platythyrea">P.</tp:taxon-name-part> <tp:taxon-name-part taxon-name-part-type="species" reg="thwaitesi">thwaitesi</tp:taxon-name-part></tp:taxon-name>: Brown, 1975: 8.</comment></tp:nomenclature-citation><tp:nomenclature-citation><tp:taxon-name>
                <tp:taxon-name-part taxon-name-part-type="genus" reg="Platythyrea">Platythyrea</tp:taxon-name-part> <tp:taxon-name-part taxon-name-part-type="species" reg="thwaitesi">thwaitesi</tp:taxon-name-part></tp:taxon-name><comment>Donisthorpe, 1931: 496. Junior synonym of <tp:taxon-name><tp:taxon-name-part taxon-name-part-type="genus" reg="Platythyrea">P.</tp:taxon-name-part> <tp:taxon-name-part taxon-name-part-type="species" reg="clypeata">clypeata</tp:taxon-name-part></tp:taxon-name>: <xref ref-type="bibr" rid="B6">Brown 1975</xref>: 8.</comment></tp:nomenclature-citation></tp:nomenclature-citation-list></tp:nomenclature><tp:treatment-sec sec-type="material" id="SECID0E1MAE"><title>Type.</title><p>The syntype alate queen from “Pays de Moïs”, Cochinchina française (S.E. Asia), deposited in <named-content xmlns:xlink="http://www.w3.org/1999/xlink" content-type="dwc:institutional_code" xlink:type="simple">MHNG</named-content> (not examined).</p></tp:treatment-sec><tp:treatment-sec sec-type="type material" id="SECID0EFNAE"><title>Non-type material examined.</title><p>Nine workers, eastern Thailand, Chachoengsao Province, Tha Takiab District, Khao Ang Reu Nai Wildlife Sanctuary, 27.IX.2002, W. Jaitrong leg., Colony no. WJT270902-1 (<abbrev xmlns:xlink="http://www.w3.org/1999/xlink" content-type="institution" xlink:title="Natural History Museum of the National Science Museum, Pathum Thani, Thailand" id="ABBRID0ELNAE" xlink:type="simple">THNHM</abbrev>-I-02423 to <abbrev xmlns:xlink="http://www.w3.org/1999/xlink" content-type="institution" xlink:title="Natural History Museum of the National Science Museum, Pathum Thani, Thailand" id="ABBRID0EQNAE" xlink:type="simple">THNHM</abbrev>-I-02431); three workers, same locality, date and collector, Colony no. WJT270902-1 (<abbrev xmlns:xlink="http://www.w3.org/1999/xlink" content-type="institution" xlink:title="Natural History Museum of the National Science Museum, Pathum Thani, Thailand" id="ABBRID0EVNAE" xlink:type="simple">THNHM</abbrev>-I-02432 to <abbrev xmlns:xlink="http://www.w3.org/1999/xlink" content-type="institution" xlink:title="Natural History Museum of the National Science Museum, Pathum Thani, Thailand" id="ABBRID0E1NAE" xlink:type="simple">THNHM</abbrev>-I-02434); six workers, eastern Thailand, Sa Kaeo Province, Khao Ang Reu Nei Wildlife Sanctuary, 26.VI.2003, W. Jaitrong leg., Colony no. WJT03-TH-228 (<abbrev xmlns:xlink="http://www.w3.org/1999/xlink" content-type="institution" xlink:title="Natural History Museum of the National Science Museum, Pathum Thani, Thailand" id="ABBRID0E6NAE" xlink:type="simple">THNHM</abbrev>-I-02435 to <abbrev xmlns:xlink="http://www.w3.org/1999/xlink" content-type="institution" xlink:title="Natural History Museum of the National Science Museum, Pathum Thani, Thailand" id="ABBRID0EEOAE" xlink:type="simple">THNHM</abbrev>-I-02440); 23 workers and one male, eastern Thailand, Chanthaburi Province, Soi Dao District, 14.V.2008, W. Jaitrong leg., Colony no. WJT08-E065 (<abbrev xmlns:xlink="http://www.w3.org/1999/xlink" content-type="institution" xlink:title="Natural History Museum of the National Science Museum, Pathum Thani, Thailand" id="ABBRID0EJOAE" xlink:type="simple">THNHM</abbrev>-I-02441 to <abbrev xmlns:xlink="http://www.w3.org/1999/xlink" content-type="institution" xlink:title="Natural History Museum of the National Science Museum, Pathum Thani, Thailand" id="ABBRID0EOOAE" xlink:type="simple">THNHM</abbrev>-I-02453). Ten workers and one dealate queen, Laos, Vientiane, Pak Ngum District, Ban Phang Dang, ca. 300 m alt, 14.VI.2010, W. Jaitrong leg., Colony no. WJT-LAO-143 (<abbrev xmlns:xlink="http://www.w3.org/1999/xlink" content-type="institution" xlink:title="Natural History Museum of the National Science Museum, Pathum Thani, Thailand" id="ABBRID0ETOAE" xlink:type="simple">THNHM</abbrev>); one dealate queen from same locality and collector, 12.VI.2010 (<abbrev xmlns:xlink="http://www.w3.org/1999/xlink" content-type="institution" xlink:title="Natural History Museum of the National Science Museum, Pathum Thani, Thailand" id="ABBRID0EYOAE" xlink:type="simple">THNHM</abbrev>).</p></tp:treatment-sec><tp:treatment-sec sec-type="description" id="SECID0E4OAE"><title>Measurements and indices.</title><p>
            <abbrev xmlns:xlink="http://www.w3.org/1999/xlink" xlink:title="Total length in profile" id="ABBRID0EDPAE" xlink:type="simple">TL</abbrev> 5.74–6.20 mm; <abbrev xmlns:xlink="http://www.w3.org/1999/xlink" xlink:title="Maximum head length in full-face view" id="ABBRID0EHPAE" xlink:type="simple">HL</abbrev> 1.29–1.39 mm; <abbrev xmlns:xlink="http://www.w3.org/1999/xlink" xlink:title="Maximum head width in full-face view" id="ABBRID0ELPAE" xlink:type="simple">HW</abbrev> 0.86–0.89 mm; <abbrev xmlns:xlink="http://www.w3.org/1999/xlink" xlink:title="Scape length excluding the basal constriction and condylar bulb" id="ABBRID0EPPAE" xlink:type="simple">SL</abbrev> 1.12–1.18 mm; <abbrev xmlns:xlink="http://www.w3.org/1999/xlink" xlink:title="Eye length" id="ABBRID0ETPAE" xlink:type="simple">EL</abbrev> 0.10 mm; <abbrev xmlns:xlink="http://www.w3.org/1999/xlink" xlink:title="Weber’s length" id="ABBRID0EXPAE" xlink:type="simple">WL</abbrev> 1.85–2.05 mm; <abbrev xmlns:xlink="http://www.w3.org/1999/xlink" xlink:title="Petiole length" id="ABBRID0E2PAE" xlink:type="simple">PL</abbrev> 0.66–0.73 mm; <abbrev xmlns:xlink="http://www.w3.org/1999/xlink" xlink:title="Petiole height" id="ABBRID0E6PAE" xlink:type="simple">PH</abbrev> 0.46–0.53 mm; <abbrev xmlns:xlink="http://www.w3.org/1999/xlink" xlink:title="Petiole width" id="ABBRID0EDQAE" xlink:type="simple">PW</abbrev> 0.40–0.43 mm; <abbrev xmlns:xlink="http://www.w3.org/1999/xlink" xlink:title="Cephalic index" id="ABBRID0EHQAE" xlink:type="simple">CI</abbrev> 61–69, <abbrev xmlns:xlink="http://www.w3.org/1999/xlink" xlink:title="Eye index" id="ABBRID0ELQAE" xlink:type="simple">EI</abbrev> 11, <abbrev xmlns:xlink="http://www.w3.org/1999/xlink" xlink:title="Scape index" id="ABBRID0EPQAE" xlink:type="simple">SI</abbrev> 125–138.</p><fig id="F2" position="float" orientation="portrait"><label>Figure 2.</label><caption><p>
                <italic><tp:taxon-name><tp:taxon-name-part taxon-name-part-type="genus" reg="Platythyrea">Platythyrea</tp:taxon-name-part> <tp:taxon-name-part taxon-name-part-type="species" reg="clypeata">clypeata</tp:taxon-name-part></tp:taxon-name></italic> (non-type worker from Chanthaburi Province, <abbrev xmlns:xlink="http://www.w3.org/1999/xlink" content-type="institution" xlink:title="Natural History Museum of the National Science Museum, Pathum Thani, Thailand" id="ABBRID0EGRAE" xlink:type="simple">THNHM</abbrev>-I-02445). <bold>A</bold> Body in profile view <bold>B</bold> Head in full-face view <bold>C</bold> Body in dorsal view.</p></caption><graphic xmlns:xlink="http://www.w3.org/1999/xlink" xlink:href="zookeys-729-087-g002.jpg" position="float" orientation="portrait" xlink:type="simple" id="oo_179242.jpg"/></fig></tp:treatment-sec><tp:treatment-sec sec-type="description" id="SECID0EWRAE"><title>Worker redescription.</title><p>
            <italic>Head.</italic> Head in full-face view rectangular, clearly longer than broad, with sides weakly convex or almost parallel, occipital corner roundly convex, and posterior margin feebly concave; antennal scape slender, relatively short, slightly extending beyond posterolateral corner of head (by 1/4 of its length); clypeus narrow, in profile with median portion distinctly convex, in full-face view lateral portion relatively broad and anterior margin clearly convex; mandible triangular, its masticatory margin with a large apical tooth, followed by ten smaller teeth (including basal tooth), large and smaller teeth alternating, but the series as a whole decreasing in size; basal margin of mandible without denticle; eye flat, located laterally at anterior to mid-length of head, very small, 0.10 mm in maximum diameter, with five omma<!--PageBreak-->tidia along longest axis; distance between mandibular base and anterior margin of eye approximately three times as long as maximum eye length; with head in lateral view, distance between posterior margin of eye and occipital corner of head 2.7 times as long as distance between mandibular base and anterior margin of eye; frontal lobes close to each other and rounded; frontal carinae strongly narrowed posteriorly.</p><p>
            <italic>Mesosoma</italic> elongate, in profile with almost straight dorsal outline; promesonotal suture distinct; mesopleuron demarcated from mesonotum and metapleuron by shallow furrows; propodeum in profile with almost straight dorsal outline; propodeal junction <!--PageBreak-->obtusely angulated; declivity of propodeum shallowly concave; seen from back propodeal declivity rounded above; propodeal spiracle opening elliptical; legs relatively long.</p><p>
            <italic>Petiole</italic> cylindrical and sessile, slightly longer than high and clearly longer than broad, its dorsal outline almost straight; in profile posterodorsal corner forming an acute angle; declivity deeply concave; in dorsal view node rectangular, slightly narrower posteriorly, its posterior margin convex and with shallow median concavity; subpetiolar process developed, located anteroventrally, subtriangular, its apex truncate and pointed forward; ventral outline of petiole feebly concave.</p><!--PageBreak--><p>
            <italic>Sculpture.</italic> Dorsum of head finely punctate; lateral face of head behind, above and below eye punctate with dense foveae; dorsum of mesosoma with fine micropunctures similar to those on dorsum of head; lateral faces of pronotum, metapleuron and propodeum punctate with sparse shallow foveae; petiole finely micropunctate; gastral tergites I and II finely reticulate; antennal scape finely micropunctate; coxae microreticulate with smooth and shiny interspaces.</p><p>
            <italic>Pubescence</italic> white, very short and fine; setae present on tip of gaster.</p><p>
            <italic>Colouration.</italic> Head, mesosoma, petiole, and gaster reddish brown to dark brown (tip of gaster yellowish); antenna and legs yellowish brown to reddish brown (flagellum paler than scape).</p><fig id="F3" position="float" orientation="portrait"><label>Figure 3.</label><caption><p>
                <italic><tp:taxon-name><tp:taxon-name-part taxon-name-part-type="genus" reg="Platythyrea">Platythyrea</tp:taxon-name-part> <tp:taxon-name-part taxon-name-part-type="species" reg="clypeata">clypeata</tp:taxon-name-part></tp:taxon-name></italic> (queen from Laos, Colony no. WJT10-LAO143). <bold>A</bold> Body in profile view <bold>B</bold> Head in full-face view <bold>C</bold> Body in dorsal view.</p></caption><graphic xmlns:xlink="http://www.w3.org/1999/xlink" xlink:href="zookeys-729-087-g003.jpg" position="float" orientation="portrait" xlink:type="simple" id="oo_179243.jpg"/></fig></tp:treatment-sec><tp:treatment-sec sec-type="description" id="SECID0EVTAE"><title>Measurements and indices</title><p>(n = 2). <abbrev xmlns:xlink="http://www.w3.org/1999/xlink" xlink:title="Total length in profile" id="ABBRID0E2TAE" xlink:type="simple">TL</abbrev> 7.49 mm; <abbrev xmlns:xlink="http://www.w3.org/1999/xlink" xlink:title="Maximum head length in full-face view" id="ABBRID0E6TAE" xlink:type="simple">HL</abbrev> 1.52 mm; <abbrev xmlns:xlink="http://www.w3.org/1999/xlink" xlink:title="Maximum head width in full-face view" id="ABBRID0EDUAE" xlink:type="simple">HW</abbrev> 1.06 mm; <abbrev xmlns:xlink="http://www.w3.org/1999/xlink" xlink:title="Scape length excluding the basal constriction and condylar bulb" id="ABBRID0EHUAE" xlink:type="simple">SL</abbrev> 1.32 mm; <abbrev xmlns:xlink="http://www.w3.org/1999/xlink" xlink:title="Eye length" id="ABBRID0ELUAE" xlink:type="simple">EL</abbrev> 0.20 mm; <abbrev xmlns:xlink="http://www.w3.org/1999/xlink" xlink:title="Weber’s length" id="ABBRID0EPUAE" xlink:type="simple">WL</abbrev> 2.31 mm; <abbrev xmlns:xlink="http://www.w3.org/1999/xlink" xlink:title="Petiole length" id="ABBRID0ETUAE" xlink:type="simple">PL</abbrev> 0.79 mm; <abbrev xmlns:xlink="http://www.w3.org/1999/xlink" xlink:title="Petiole height" id="ABBRID0EXUAE" xlink:type="simple">PH</abbrev> 0.73 mm; <abbrev xmlns:xlink="http://www.w3.org/1999/xlink" xlink:title="Petiole width" id="ABBRID0E2UAE" xlink:type="simple">PW</abbrev> 0.46 mm; <abbrev xmlns:xlink="http://www.w3.org/1999/xlink" xlink:title="Cephalic index" id="ABBRID0E6UAE" xlink:type="simple">CI</abbrev> 69, <abbrev xmlns:xlink="http://www.w3.org/1999/xlink" xlink:title="Eye index" id="ABBRID0EDVAE" xlink:type="simple">EI</abbrev> 18, <abbrev xmlns:xlink="http://www.w3.org/1999/xlink" xlink:title="Scape index" id="ABBRID0EHVAE" xlink:type="simple">SI</abbrev> 125.</p></tp:treatment-sec><tp:treatment-sec sec-type="description" id="SECID0ELVAE"><title>Dealate queen description.</title><p>Body size slightly larger than worker. <italic>Head</italic>. Head in full-face view rectangular, clearly longer than broad with convex sides and almost straight posterior margin, occipital corner roundly convex; antennal scape extending beyond posterolateral corner of head by approximately 1/4 of its length; eye relatively large and convex, located anterior to mid-length of head, 0.20 mm in maximum diameter with ca. 17 ommatidia on the longest axis; frontal lobe and frontal carina similar to those in worker caste; distance between anterior margin of eye and mandibular base almost as long as eye length; ocelli clearly absent.</p><p>
            <italic>Mesosoma</italic> in profile with slightly convex dorsal outline; pronotum long and broad; mesoscutum trapezoidal, anterior edge clearly convex in dorsal view, separated from mesoscutellum by a shallow but wide suture and from pronotum by narrow suture; parapsidal lines indistinct, relatively long, straight and running anteriorly to mid-length of mesoscutum; mesoscutellum almost as long as broad; metanotum very short, separated from mesoscutellum and propodeum by deep grooves; propodeum relatively long; mesopleuron broad, anepisternum not demarcated from katepisternum; propodeal junction obtusely angulated; declivity of propodeum shallowly concave; seen from back propodeal declivity rounded above.</p><!--PageBreak--><p>
            <italic>Petiole</italic> in profile view relatively short, rhombus, almost as long as high, its anterior margin weakly convex while posterior margin concave; declivity of petiole shallowly concave; subpetiolar process low and subtriangular, located anteroventrally, its apex pointed forward; ventral outline of petiole feebly concave. Gaster larger than in worker.</p><!--PageBreak--><!--PageBreak--><p>
            <italic>Sculpture, colouration</italic>, and <italic>setae</italic> similar to those of worker caste.</p></tp:treatment-sec><tp:treatment-sec sec-type="distribution" id="SECID0EEWAE"><title>Distribution.</title><p>Sri Lanka, Vietnam, China (?) and Thailand (new record).</p></tp:treatment-sec><tp:treatment-sec sec-type="ecology" id="SECID0EJWAE"><title>Ecology.</title><p>
            <italic><tp:taxon-name><tp:taxon-name-part taxon-name-part-type="genus" reg="Platythyrea">Platythyrea</tp:taxon-name-part> <tp:taxon-name-part taxon-name-part-type="species" reg="clypeata">clypeata</tp:taxon-name-part></tp:taxon-name></italic> occurs in lowland (200–300 m alt) and inhabits primary and disturbed forests. All colonies of this species were collected from dead wood on the forest floor in an advanced stage of decomposition.</p></tp:treatment-sec><tp:treatment-sec><!--Section generated to contain objects referenced in tp:taxon-treatment.--><fig id="F5" position="float" orientation="portrait"><label>Figure 5.</label><caption><p>SEM images of <italic><tp:taxon-name><tp:taxon-name-part taxon-name-part-type="genus" reg="Platythyrea">Platythyrea</tp:taxon-name-part> <tp:taxon-name-part taxon-name-part-type="species" reg="clypeata">clypeata</tp:taxon-name-part></tp:taxon-name></italic> (<bold>A1–A3</bold>) and <italic><tp:taxon-name><tp:taxon-name-part taxon-name-part-type="genus" reg="Platythyrea">P.</tp:taxon-name-part> <tp:taxon-name-part taxon-name-part-type="species" reg="janyai">janyai</tp:taxon-name-part></tp:taxon-name></italic> (<bold>B1–B3</bold>). <bold>A1, B1</bold> Sculpture on lateral face of head <bold>A2, B2</bold> Ommatidia of eye <bold>A3, B3</bold> Petiole in profile view.</p></caption><graphic xmlns:xlink="http://www.w3.org/1999/xlink" xlink:href="zookeys-729-087-g005.jpg" position="float" orientation="portrait" xlink:type="simple" id="oo_179245.jpg"/></fig></tp:treatment-sec><ref-list><ref id="B6"><mixed-citation xmlns:xlink="http://www.w3.org/1999/xlink" xlink:type="simple">
          <person-group><name name-style="western"><surname>Brown</surname><given-names>Jr WL</given-names></name></person-group> (<year>1975</year>) <article-title>Contributions toward a reclassification of the <tp:taxon-name><tp:taxon-name-part taxon-name-part-type="family">Formicidae</tp:taxon-name-part></tp:taxon-name>. V. <tp:taxon-name><tp:taxon-name-part taxon-name-part-type="subfamily">Ponerinae</tp:taxon-name-part></tp:taxon-name>, tribes <tp:taxon-name><tp:taxon-name-part taxon-name-part-type="tribe">Platythyreini</tp:taxon-name-part></tp:taxon-name>, <tp:taxon-name><tp:taxon-name-part taxon-name-part-type="tribe">Cerapachyini</tp:taxon-name-part></tp:taxon-name>, <tp:taxon-name><tp:taxon-name-part taxon-name-part-type="tribe">Cylindromyrmecini</tp:taxon-name-part></tp:taxon-name>, <tp:taxon-name><tp:taxon-name-part taxon-name-part-type="tribe">Acanthostichini</tp:taxon-name-part></tp:taxon-name> and <tp:taxon-name><tp:taxon-name-part taxon-name-part-type="subfamily">Aenictogitini</tp:taxon-name-part></tp:taxon-name>.</article-title> <source>Search Agriculture, Entomology (Itaca)</source> <volume>5</volume>(<issue>1</issue>): <fpage>1</fpage>–<lpage>115</lpage>.</mixed-citation></ref><ref id="B4"><mixed-citation xmlns:xlink="http://www.w3.org/1999/xlink" xlink:type="simple">
          <person-group><name name-style="western"><surname>Bolton</surname><given-names>B</given-names></name></person-group> (<year>1995</year>) <source>A new general catalogue of the ants of the world.</source> <publisher-name>Harvard University Press</publisher-name>, <publisher-loc>Cambridge</publisher-loc>, <size units="page">504 pp</size>. <ext-link xlink:type="simple" ext-link-type="doi" xlink:href="10.1086/419489">https://doi.org/10.1086/419489</ext-link></mixed-citation></ref><ref id="B21"><mixed-citation xmlns:xlink="http://www.w3.org/1999/xlink" xlink:type="simple">
          <person-group><name name-style="western"><surname>Xu</surname><given-names>ZH</given-names></name><name name-style="western"><surname>Zeng</surname><given-names>G</given-names></name></person-group> (<year>2000</year>) <article-title>Discovery of the worker caste of <italic><tp:taxon-name><tp:taxon-name-part taxon-name-part-type="genus">Platythyrea</tp:taxon-name-part> <tp:taxon-name-part taxon-name-part-type="species">clypeata</tp:taxon-name-part></tp:taxon-name></italic> Forel and a new species of <italic><tp:taxon-name><tp:taxon-name-part taxon-name-part-type="genus">Probolomyrmex</tp:taxon-name-part></tp:taxon-name></italic> Mayr in Yunnan, China.</article-title> <source>Entomological Sinica</source> <volume>7</volume>: <fpage>213</fpage>–<lpage>217</lpage>. <ext-link xlink:type="simple" ext-link-type="doi" xlink:href="10.1111/j.1744-7917.2000.tb00410.x">https://doi.org/10.1111/j.1744-7917.2000.tb00410.x</ext-link></mixed-citation></ref><ref id="B19"><mixed-citation xmlns:xlink="http://www.w3.org/1999/xlink" xlink:type="simple">
          <person-group><name name-style="western"><surname>Schmidt</surname><given-names>CA</given-names></name><name name-style="western"><surname>Shattuck</surname><given-names>SO</given-names></name></person-group> (<year>2014</year>) <article-title>The higher classification of the ant subfamily <tp:taxon-name><tp:taxon-name-part taxon-name-part-type="subfamily">Ponerinae</tp:taxon-name-part></tp:taxon-name> (<tp:taxon-name><tp:taxon-name-part taxon-name-part-type="order">Hymenoptera</tp:taxon-name-part></tp:taxon-name>: <tp:taxon-name><tp:taxon-name-part taxon-name-part-type="family">Formicidae</tp:taxon-name-part></tp:taxon-name>), with a review of Ponerine ecology and behavior.</article-title> <source>Zootaxa</source> <volume>3817</volume>(<issue>1</issue>): <fpage>1</fpage>–<lpage>242</lpage>. <ext-link xlink:type="simple" ext-link-type="doi" xlink:href="10.11646/zootaxa.3817.1.1">http://dx.doi.org/10.11646/zootaxa.3817.1.1</ext-link></mixed-citation></ref></ref-list></tp:taxon-treatment>
